# Supplementary material for: Dimethyl Fumarate-Loaded Gellan Gum Hydrogels Can Reduce In Vitro Chemokine Expression in Oral Cells
Source: Int J Mol Sci. 2024 Aug 31;25(17):9485. doi: 10.3390/ijms25179485 (PMC11395421; doi:10.3390/ijms25179485)
Supplement: Supplementary file 1 [file ijms-25-09485-s001.zip]

Archive with 1 entries (1 files):
- ijms-3113624-supplementary.pdf
